# Supplementary material for: Genome-wide analysis of the acyl-coenzyme A synthetase family and their association with the formation of goat milk flavour
Source: Front Genet. 2022 Sep 7;13:980463. doi: 10.3389/fgene.2022.980463 (PMC9490004; doi:10.3389/fgene.2022.980463)
Supplement: Supplementary file 1 [file Table1.XLS]

## Sheet: CH.acs
Supplementary Sheet 1. The full-length ChACS protein sequences
>Ch-AACS
MSKEPRAGREEILECQVMWEPDSKKNTQMDRFRAAVGAACGLALENYDDLYHWSVESYSDFWAEFWKFSGIVFSCMYDEVVDASKGIADVPEWFKGSRLNYAENLLQHKENDRVALYVAREGKEEIAKVTFEELRQQVALFAAAMRKMGVRRGDRVVGYLPNSAHAVEAMLAAASIGAIWSSTSPDFGVNGVLDRFSQIQPKLIFSVEAVVYNGKEHSHMDKLQRVVKGLPDLKKVVLIPYISSREKIDISKIPNSVFLEDFLATGQGDQAPQLEFEQLPFSHPLFIMFSSGTTGAPKCMVHSAGGTLIQHLKEHILHGNMTSSDIILYYTTVGWMMWNWVVSALATGASVVLYDGSPLVPTPNVLWDLVDRIGITILGTGAKWLSVLEEKDMRPVETH…
>Ch-AASDH
MTLQELVHQAASLYSDKIAVCFDECNNQPPVYYTYKTVINAASALSDFLLLHCDFQGIREIGLYCHPTINLPSWILGILQVPAAYAPVDPDSPPALSIHFMKKCNLKYILVEKVHISKFKSSYEALLNYDMLTVEHNDLVLFRLHWKNVEVSLVPNDRKEKYEKGTMTKSMPSESSSEEKSEEHMDVLKHCLAYVLHTSGTTGIPKTVRVPHACIVPNIQHFRVLFEITHEDVLFLASPLTFDPSVVEIFVALSSGASLLIVPTSVKMVPSKLAAVLFSHHRVTILQATPTLLRRFGSQLIKSTVLSTNTSLRILALGGEAFPSLTVLKSWRGVGNKTQIFNIYGITEVSSWATFYRIPEKILNSTLKCELPVQLGFPLLGTVVEVRDTNGFTIQEGNG…
>Ch-ACSBG1
MPEALLLRSASSILRTVFLNRLPSGGPECVRKLSLNLRYQQEVRPNVKSSSLTDGQTLSKEPLSHALKLSTPEKVKDAQLNPPEEALWTTRADGRVRLRIDPICSQTPRTVHQMFSATLEKYGDLSAMGFKRQGKWEHISYTQYYLLARKAAKGFLKLGLERAHSVAILAFNSPEWFFSAVGTVFAGGILTGIYTTSSPEACQYIAYDCRANIIVVDTQKQLEKILKIWKHLPHLKAVVIYREAPPTRMPSVYTMEELMELGNEVPEEALDIIINAQKPNQCCALVYTSGTTGNPKGVMLSQDNITWTARYSSQAGDIQPSEIQQEVVVSYLPLSHIAAQIYDLWTGIQWGAQVCFAEPDALKGSLVNTLREVEPTSHMGVPRVWEKIMERIQEVVAQS…
>Ch-ACSBG2
MTIPEFFRESVNRFGSYPALASKKNGKWEVLNYNQYYEACRKTARAMLKLGLEPFHSVGILGFNSTEWVLAALGAIFAGGFCVGIYATNFADACEYVITHAKVNILLVENNAQLQKILSIPSNKMETLKAIVQYKPPVDDSKCENLYSWDDFLELGSSIPDAQLDQIIKSQKVNQCAVIIYTSGTTGQPKGVMLSHDNITWTAGSVARECDLAYAPEKQEVVVSYLPLSHIAAQMMDVWVPIKVGAFIYFAEPDALKGTLVNTLQEVKPTAFLGVPRIWEKMHEKIKEAVGKSSSLRKKVFLWARNIGLKVNLKRMLGEHDPPMSYRMAKALVFTKIKNSLGLDHCRIFISGAAPLNQETSEFFLSLDIPIGDVYGMSESSGPHSISTLANYKFQSSGK…
>Ch-ACSF2
MAVYVGMLRVARLCARSPRVLGARVGLSRSWQEARLWGVRPLSSGELDHTVPLPVGGFSYVQGHVGLHLSNKTVGRCLDATAQRIPDQEALVVHHENIRLTFAQLKEEVDKAASGLLSIGLRKGDRLGMWGPNSYAWVLMQLATAQAGIILVSVNPAYQAMELEYALKKVGCKALVFPRQFKTQHYYNILKQICPEVEKAQPGALKSQRLPDLTTVISVDAHLPGTLLLDEVVAAGSQEQNLARLRHTQQFLSCHDPINIQFTSGTTGSPKGATLSHYNIVNNANMIGQRLRLHQKTPEESRVVLPSPLYHCLGSVGGTMVSLMHGVTLILCSPVFEGKKTLEAISRERGSFLYGTPTMFVDVLNQPDFSSYDISTIRGGVIAGSPAPPELIRAIINKL…
>Ch-ACSF3
MPSPHVGMALRRLAWAMASRWLAPWTCRASGLLHTAPAACSDCSAPVFSRAPAFGDRLALVDQHGHHTYKDLYSRSLRLSREICQLRARADGDLREERVSLLCSNDVSFVVAQWAAWMSGGVAVPLYKKHPQAQLEYFIQDSRSSVVLASPEHVELLSPVAQKLGVPLLPLPPTVYHGMAEDPEEGLVPERDWRDRGAMIIYTSGTTGRPKGVLSTHDNIRAVVTGLVHKWAWTKDDVILHVLPLHHVHGVVNKLLCPLWVGATCVMLPEFSAQLVWEKFLSSEAPRINVFMAVPTIYSKLMDYYDKHFTQPHVQDFVRAVCEEKIRLMVSGSAALPLPVLEKWKGITGHTLLERYGMTEIGMALSNPLTAARLPGSVGTPLPGVEVRIVSENPQKDGS…
>Ch-ACSL1
MMQAHELFRYFRLPELVDFRQYVRTLPTNTLMGFGAFAALTTFWYATRPRALKPPCDLAMQSVEVPGSDGARRSALLDSDEPLVYFYDDVRTLYEGFQRGIQVSNNGPCLGSRKPDQPYEWLSYKQVADMSECVGSALLHKGFKAAPDQFIGIFAQNRPEWVIIEQGCFTYSMVIVPLYDTLGTEAITYIINKAELSLVFVDKPEKANLLLEGVENKLIPCLKTIVLMDSYGSDLLERGKKCGVEIISMKAMEDLGRANRQKPKPPAPEDLAVICFTSGTTGNPKGAMITHRNIVSDCSAFVKITEKALMLNASDTHISFLPFAHIFEQLLLCVMLCHGAKIGFFQGDIRLLMDDLKALQPTIFPVVPRLLNRMFDRIFGQANTTLKRWLLDFASKRKE…
>Ch-ACSL3
MNNHGSSKPSSMKLKHTINPILLYFIQFIISLYTILTYIPYYFLSESRQEKSNRTKAKPVNSTPDSAYRSVNSLDGLASVLYPGCDTLDKVFMHAKNKFKDKRLLGTREILNEEDEVQPNGKVFKKVILGSYNWLSYEDVFVRAFNFGNGLQMLGQKPKTNIAIFCETRAEWMVAAQACFMYNFQLVTLYATLGGPAIVHGLNETEVTNIITSKELLQTKLKDIVSLVPRLRHIITVDGKPPTWSEFPKGVIVHTMAAVQALGAKASVENKPLSKPAPSDIAVIMYTSGSTGIPKGVMISHSNIIAGITGMAERIPELGEKDVYIGYLPLAHVLELSAELVCLSHGCRIGYSSPQTLADQSSKIKKGSKGDTSMLKPTLMAAVPEIMDRIYKNVMNKVN…
>Ch-ACSL4
MAKRIKAKPTSDKPGSPYRSVTHFDSLAVIDIPGADTLDKLFDHAVSKFGKKESLGTREVLSEENEMQPNGKVFKKLILGNYKWLNYLEVNRRVNNFGSGLTALGLKPKSTIAIFCETRAEWMIAAQTCFKYNFPLVTLYATLGREAVVHGLNESEATYLITSVELLESKLKTALIDINCVKHIIYVDNKAINKAEYPEGFEIHSMQSVEELGSKPENLSVSPNRPTPSDLAIVMYTSGSTGRPKGVMMHHSNLIAGMTGQCERIPGLGPKDTYIGYLPLAHVLELTAEISCFTYGCRIGYSSPLTLSDQSSKIKKGSKGDCTVLKPTLMAAVPEIMDRIYKNVMSKVQEMNYIQKTLFKIGYDYKLEQIKKGYDAPLCNLILFKKVKALLGGNVRMML…
>Ch-ACSL5
MLFIFNFLFSPLPTPALICVLTFGAAIFLWLVNRPQPTLPHVDLNKQSVGIEGGARGSIFQKDNDLLHYYFSDAKTLYEIFQRGLAVSDNGPCLGYRKPNQPYRWLSYKQVSDRAEYLGSCLLHKGHTPSQDSLVGIFAQNRPEWVISEFACYTYSMVAVPLYDTLGAEAVIYIINKADITTVICDTPQKALVLISNVEKGLTPGLKLVILMDPFEEDLKKRGEKCGVEILSLFDAENLGKENFRKPVPPAPEDLSIICFTSGTTGDPKGAMLTHANIVSNVSGFLKSVEGVFQPSPEDVTISYLPLAHMFDRVVQAVVYSCGAKVGFFQGDIRLLPDDVKTLKPTLFPTVPRLLNKIYDKVQNEAKTPLKKFLLNLAVASKFSEVKKGIIRRDSLWDK…
>Ch-ACSL6
MLTFFLLSGGSLWLFSEFFLSLLEKMQAQEILRMLRLPELGDLSQFFRSLSATTLVSMGALAAILAYWFTHRPKALQPPCNLLMQSEEVEGSGGARRSVIGDSQQLFTHYYDDARTMYEVFRRGLRISGNGPCLGFRNPKQPYQWLSYQEVADRAEFLGSGLLQHNCKPCTDQFIGVFAQNRPEWIIAELACYTYSMVVVPLYDTLGPGAVRYIINTADISTVIVDKPQKAVVLLEHVERKETPGLKLIILMEPFEEALKDRGQECGVVIKSMQDVEDCGQQNHCDPVPPKPSDLSIVCFTSGTTGNPKGAMLTHGNVVADFSGFLKVTESQWSPTCADVHISYLPLAHMFERMVQSVVYCHGGRVGFFQGDIRLLSDDMKALCPTIFPVVPRLLNRMY…
>Ch-ACSM1
MQRLMKFRVLWGIHMSCPGFHHAPQHLRCQPLSGAGTLRWNEYDRPEEFNFAGDVLDHWTQMEKEGKRSANPALWWVNDQGDEVKWSFREMTDLTCRTANVFTQTCGLQTGDRLALILPRVPEWWLVSVGCIRTGIIFMPGTTQMKAKDILYRLQVSGAKAIVTTDTLAPEVESVAPECPSLKTKLLVSDHSREGWLDFRSLIKSASPDHVCIKSKTLDPMAIFFTSGTTGFPKMAKHNHGFALRSYFPACRKLLQLKASDVFWCLSDTGWILATLGSLLEPWTAGSTVFAHHLPQFDSKVIIETFFKYPITQCLAAPSVYRMILQQKSTSLRFPALEHCCTGGEALLPEEQEQWKRQTGILLYQAYGQSETGITCGTLRGMKIKPGSMGKAIPPFDIQ…
>Ch-ACSM2B
MYWRRQLQALCILWRSQMSNHTIRIHTRQLASLQWGHQEVPAKFNFATDVIDHWAGMEKAGKRPPGPALWWVSGNGDEVMWNFSQLSELSQQTANVFAGPCGLQRGDRVTVVLPRVPEWWLVILGCMRAGLVFMPGTIQMKAKDILYRLQVSNARAIVAGDEVAEIVDTVALECPSLKTKLLVSEKSRDGWLDFKTLLWKASTTHCFVETGSQEAAAIYFTSGTSGLPKMAEHSHSSLGLKAKMDAGKWTDLQASDIIWPISDTAWIVNILGSLLEPWTSGACTFIHLLPKFDPVIILKVLSSYPINYLIGAPIVYRMLLLQDLSSYKFPHLKCCFSGGETLLPDTLEKWKIQTGLDILEFYGQTETGLTCRVSKTMKIKPGYLGTAIPHYDVQAIDEK…
>Ch-ACSM3
MKILLCAKYFQCLAIPGSMRALHKDYRTVTPQNFSNYESMKQDFKLEIPEYFNFAKDVLDQWTNMEKAGKRPSNPAFWWINGNGEEVRWSFEELGSLSRKFANILTEACGLQRGDRVILLLPKIPEWWLANIACLRTGTVLIPGTTQMTQKDILYRLQSSKAKCIITNEVLAPAVDAVASKCENLHSKLIVSQSPREGWENLKEMMKHASDNHTCVKTKHNEMMAIFFTSGTSGYPKMTGHTHSSFGLGLSINGRFWLDLTPLDVMWNTSDTGWAKSAWSSVFSPWIQGACVFAHYLPRFEPTSILQTLSKFPITVFCSAPTAYRMLVQNDKASYKFKSLKHCVSAGEPINPEVTEQWRNRTGLDIYEGYGQTETVLICGNFKGMKIKPGSMGKPSPAF…
>Ch-ACSM4
MKIFFRYQTFRFIWLTKLSGQRFRKSHQLGAPLTLADFEAINRCERSLPKNFNFAGDVLDQWSQKEKTGERPANPALWWVNGKGDEVKWSFGELGSLSRKAANVLTKPCGLERGDRVAVILPRIPEWWLINVACMRTGLVFMPGTTQLTAKDILYRLRASKAKCVVASEEVIPAVESIVSECPDLKTKLLVSPHSQNGWLSFPELFQTASAEHSCVETGSQEPMAIYFTSGTTGSPKMAQHSQSSLGIGYTLCGRYWLDLKSTDIIWNMSDTGWIKAAIGSVFSSWLQGACVFVHRMAQFDTDTFLDTLTTYPITTLCSAPTVYRMLVQKDLKRYKFKKLRHCLTGGEPLNAEVLEQWKVQTGLELYEGYGQTEVGIICANQKGQEIKPGSMGKGVLPY…
>Ch-ACSM5
MRLWLRELVLQALRNARGICGSHGQPPPLPVPQKIVATWEAISLGRQPVPEYFNFAHDVLDVWSQLEKAGHRPPIPAFWWVDGTGAEVKWSFEELGEQSRKAANVLEGACGLQPGDRMMLVLPRLPEWWLVSVACMRTGAVMIPGISQLTEKDLKFRLQASRAKAIITSDSLAPRVDAISADCPSLQTKLLVSDSYRPGWMNFRELLWEASTEHNCARTRSQDPVAIYFTSGTTGTPKMVEHTQASYGLGFVASGRRWVALTKSDIFWNTTDTGWVKAAWTLFSAWPNGSCIFVHELPRVDAKFILNTLSRFPITTLCCVPTIFRLLVQEDLTRYQFQSLRHCVTGGEALTPDVREKWKSQTGLELHEGYGQSETVLICANPKGMKIKSGSMGKASPPY…
>Ch-ACSS1
MAARCLGRGVGRLLGGLRGVGVRALAAPRLWSSASAPAAPPGSYQERIKLAAREPAAFWGPLARDALVWDTPYHTVSDCDFRSGRISWFLGGQLNVSVNCLDQHVQKSPESIALIWERDEPGTEVKITYRELLETTCRLANTLKRYGVRRGDRVAIYMPVSPLAVAAMLACARIGAIHNVIFAGFSVGSLAGRINDAQCKVVITFNQGLRGGRVVQLKKIVDEAIKICPSVQHVLVAHRTDNKVHMGDLDVSLEQEMAKEEPVCAPESMGSEDTLFLLYTSGSTGKPKGLVHTQAGYLLYAALTHRLVFDYRPGDVFGCVADIGWITGHSYVVYGPLCNGATSVLFESTPVYPNAGRYWEMVQRLKINQFYGAPTAYRLLLKFEDSWVKKYDRSSLRTL…
>Ch-ACSS2
MGLPEERSRSGSGSGAREEARARSSARSWSPPPEVSRSAHVPSLQRYRELHRRSLEEPREFWGDIAKEFYWKTPCPGPFLQYNFDVTKGKIFIEWMKGATTNICYNVLDRIVHEKKLGDKVAFYWEGNEPEETTQITYQELLVQVCRFSNVLRKQGICKGDRVAIYMPMIPELVVAMLACARLGALHSIVFAGFSSESLCERILDSNCSLLITTDAFYRGEKLVNLKELADETLEKCQEKGFPVKCCIVVKHLGRAELGTGDSPSQSPPIKRPCPDVQGKPKEKPKHIRPQISWNEGVDLWWHELMQKAGDECEPEWCDAEDPLFILYTSGSTGKPKGVVHTVGGYMLYVATTFKYVFDFHAEDVFWCTADIGWITGHSYVTYGPLANGATSVLFEGIP…
>Ch-ACSS3
MKPSWLQCRKVTGAGGLGGSLPASSPARGAGPARRAYVAPGPRGALGGRGCRALSSGGAEYKTHFAASVTDPERFWGKAAEQISWYKPWTKTLENRHSPSTSWFVEGMLNICYNAIDRHIENGEGDKIAIIYDSPVTNTKATITYKEVLEQVSKLAGVLVKHGVKKGDTVVIYMPMIPQAMYAMLACARIGAIHSLIFGGFASKELSTRIDHAKPKLVITASFGIEPGRKVEYIPLVEEALRIGQHKPDKVLIYHRPNTDMVPLAPGCYLDWDEELAKAQSHDCVPVLSEHPLYILYTSGTTGLPKGVVRPTGGYAVMLNWSMSSIYGLKPGEVWWAASDLGWVVGHSYICYGPLLHGNTTVLYEGKPVGTPDAGAYFRVLAEHGVAALFTAPTAIRAI…
>Ch-SLC27A1
MRAPGAGSASVASLVLLWLLGLPWTWSTAAALGVYVGGGGWRFLRIVCKTARRDLFGLSVLIRVRLELRRHQRARHTIPQIFQAVVQRQPERLALVDAGSGVCWTFAQLDAYSNAVANLFRRLGFAPGDVVAIFMEGRPEFVGLWLGLAKAGVEAALLNVNLRREPLAFCLGTSGAKALVFGGELAAAVAEVSGQLGKSLVKFCSGDVGPDGVLPDTQLLDPLLKETSTAPLVQLPGKGMDDRLFYIYTSGTTGLPKAAIIVHSRYYRIAAFGHYSYSMQAADVLYDCLPLYHSAGNIMGVGQCLIYGLTVVLRKKFSASRFWDDCVKYNCTVVQYIGEICRYLLKQPVREAEGRHRVRLAVGNGLRPSIWEEFTERFGVRQIGEFYGATECNCSIANM…
>Ch-SLC27A2
MLPVAYAVLAGLLMLPLLVNLCCPYFFQDLRYFLRVAGVAQRARSNGKRRPVRTILYAFLEKVQQTPHKPFVLFRDETLTYAQVDRRSNQVARALRDHLGLRQGDCVAIFMGNEPAYIWLWLGLIKLGCTMACLNYNIRGKSLLHCFQCSGAKVLLVSPELQAAVEEVLPSLKKDDVAVYYVSRTSNTDGVNSFLDKVDEVSSEPVPESWRSEVTFSTPALYIYTSGTTGLPKAAKINHRRIWYGIGLALASEVTGDDVIYTPLPLYHSAALLIGLHGCIVTGATLVLRTKFSASQFWDDCRKYNITVIQYIGELLRYLCNCPQKPNDRDHKVRMAMGNGLRADVWREFIRRFGDIHINEFYASTEGNIGFMNYTRKIGAVGRVNYLQRKVINYELIKY…
>Ch-SLC27A3
MPQLAAPCGQEAESFSRESSATLPSSALDRRPQFVGREYRARLRAAEARPGRAEEAGTMASLLLLPLLLLLLLLLPLLPLRLWSQLRWLAADLAFTMRALRCKRALRARALAAAAADPEGPEGGCSLAWRLAQLARQRPAHTFLIHGAQRFSYAEAERHSNRAARAFLRARGWDGGLGGGGTGGAGEGERAAHCARDQAAGSGAARAVREGDGAAPLAPGATVALLLPACPEFLWLWFGLAKAGLRTAFVPTALRRGPLQHCLRSCGARALVLAPEFLESLEPDLPALRGMGLHLWAVGSDTRPAGISDFLAEASAEVDGPVPGYLSAPQNMTDTCLYIFTSGTTGLPKAARISHLKVLQCQGFYQLCGAHQEDVIYLALPLYHMSGSLLGIVGCLGIG…
>Ch-SLC27A4
MLLGASLLGVLLFSRLVLKLPWTQVGFSLFFLYLGSGGWRFIRIFIKTVRRDIFGGTVLLRVKAKVRRYLRERRTVPILFAATVQRHPDKTALIFEGTDTHWTFRQLDDYSNSVANFLQAQGLASGDVAALFMENRNEFVGLWLGMAKLGVEAALINTNLRRDALLHCLTSSQARVLVFGSEMAPAVLEIHANLDPSLNLFCSGPWEPSAGPAGTKHLDPLLEDAPKHQPSRPNKGFVDKLFYIYTSGTTGLPKAAIVVHSRYYRMAALVYYGFRMRPDDIVYDCLPLYHSAGNIVGMGQCLIHGMTVVIRKKFSASRFWDDCIKYNCTIVQYIGELCRYLLNQPPREVEGQHRVRMALGNGLRQSIWTEFSSRFHIPQVAEFYGATECNCSLGNFDGQ…
>Ch-SLC27A5
MGLWRRLAFSLLLLLLLRGLGQSPWAAAAALAVRWLLGDPACGALLSLAVLAGPWLGPWTPHWLSLAAAALLLTLLPARPPPELLWLPADLAYTFLMLRLGLRTWVRLRRRPPDTFVDTFERHARAQPDRTILVCTGPGGRAVTFRELDASACQAAWALKAELAGTAGLCTREPTALLVLPSQTLPALSLWLGLAKLGCPVVWINPHGRGPPLVHAVLSSGARVLVVDPELRANLEEVLPKLQAEKVHCLYLGQSSPTPGVGALGAALAAAPSDPVPADLRADIKLRSPALFIYTSGTTGLPKPAILTYERVLQVAGMLTLCGVTADDVIYTVLPLYHTMGLVLGVLSCLDLGVTCVLAPKFSASGFWDDCRQHGVTVIQYVGEILRYLCNTPQRPEDW…
>Ch-SLC27A6
MAEPGSGLPSGLAAPTFLPWLTGLVAGMVFLSFLQKLLYPYFWSDLWYLLKVVRCGLWTGKHRQKGELVTVLDKFLIQAKKRPQKPFIIYEGDIHTYEDVDRRSNKVAHVFLNHSPLKRGDTVALLMSNEPDFIHVWFGLAKLGCVVAFLNSNVRSVSLLHCIRSCEPRVLVVGADFLETIEDILPSLPEGISVWAMKDSVPQGITSLKEKLSTATDCRVPRSHHAISNTKSPYLYIFTSGTTGLPKAAMICHLVAINSSIGLWAFGCTSDDIIYMTLPLYHSAASLLGIGGCIELGATCVLRKKFSASQFWNDCRKYNVTVFQYIGELCRYLCKQPKREGEKDHRVRLAIGNGARSDVWREFLDRFGNIKICEFYGATEGNISFMNHTGKIGSVGRAN…
