# Supplementary material for: Genome-wide analysis of the acyl-coenzyme A synthetase family and their association with the formation of goat milk flavour
Source: Front Genet. 2022 Sep 7;13:980463. doi: 10.3389/fgene.2022.980463 (PMC9490004; doi:10.3389/fgene.2022.980463)
Supplement: Supplementary file 2 [file Table4.XLS]

## Sheet: 8
Supplementary Sheet 4. The log2 (RPKM + 1) values of the ACS genes in the non-lactation and lactation period of three species (dairy goat, sheep and cow)
Ch_AACS	2.96624	3.45508
Ch_AASDH	1.91663	0.996627
Ch_ACSBG1	1.36737	0.139117
Ch_ACSBG2	0	0
Ch_ACSF2	4.71876	3.76458
Ch_ACSF3	2.50043	1.56981
Ch_ACSL1	3.54721	4.11665
Ch_ACSL3	4.07315	2.62783
Ch_ACSL4	3.05521	1.23573
Ch_ACSL5	4.40891	0.874629
Ch_ACSL6	0.285856	0.0466182
Ch_ACSM1	0.379658	0.0168058
Ch_ACSM2B	0	0
Ch_ACSM3	2.10592	0.235663
Ch_ACSM4	0	0
Ch_ACSM5	1.04833	0.122796
Ch_ACSS1	4.24615	5.12062
Ch_ACSS2	5.93069	6.62183
Ch_ACSS3	3.3418	3.19821
Ch_SLC27A1	3.87962	1.54488
Ch_SLC27A2	0.156424	0.0306016
Ch_SLC27A3	2.57534	0.695135
Ch_SLC27A4	2.53142	0.914521
Ch_SLC27A5	1.52941	0.431592
Ch_SLC27A6	0.0953898	0.00912928
Bt_AACS	3.32037	2.73213
Bt_AASDH	1.74122	1.5099
Bt_ACSBG1	0.569473	0.148667
Bt_ACSBG2	0	0.0412977
Bt_ACSF2	3.67061	3.69556
Bt_ACSF3	1.36795	1.72469
Bt_ACSL1	4.07908	4.51465
Bt_ACSL3	3.43625	3.16095
Bt_ACSL4	3.17812	4.15839
Bt_ACSL5	3.89058	3.87426
Bt_ACSL6	0.776635	0.895381
Bt_ACSM1	1.19291	1.69064
Bt_ACSM2B	0.0225681	0.00689401
Bt_ACSM3	2.16002	0.44177
Bt_ACSM4	0.540723	0.0169042
Bt_ACSM5	0.766756	0.176961
Bt_ACSS1	4.09241	4.82612
Bt_ACSS2	3.6808	3.25162
Bt_ACSS3	3.36062	3.26628
Bt_SLC27A1	2.43688	2.04413
Bt_SLC27A2	0.228117	0
Bt_SLC27A3	1.06287	0.320207
Bt_SLC27A4	1.20079	1.18861
Bt_SLC27A5	1.10931	0.474344
Bt_SLC27A6	3.17644	4.5661
Oa_AACS	1.65933	4.08865
Oa_AASDH	0.559211	0.975888
Oa_ACSBG1	0.222191	0.339733
Oa_ACSBG2	0	0
Oa_ACSF2	4.01709	2.60927
Oa_ACSF3	2.70295	1.74684
Oa_ACSL1	2.72621	7.28182
Oa_ACSL3	1.80571	2.91134
Oa_ACSL4	1.64847	1.22863
Oa_ACSL5	2.4067	1.17072
Oa_ACSL6	0.628755	0.085086
Oa_ACSM1	0.298208	0.0243778
Oa_ACSM2B	0	0.0241721
Oa_ACSM3	0.976952	0.0319259
Oa_ACSM4	0	0.0419536
Oa_ACSM5	2.77611	1.81236
Oa_ACSS1	3.48861	5.34148
Oa_ACSS2	4.27629	6.99572
Oa_ACSS3	2.62412	4.23152
Oa_SLC27A1	4.24509	1.74987
Oa_SLC27A2	0	0.0737092
Oa_SLC27A3	2.31858	0.545078
Oa_SLC27A4	1.34506	0.776531
Oa_SLC27A5	1.48262	0.373752
Oa_SLC27A6	0.00826313	0.0270394
