# Supplementary material for: Genome-wide analysis of the acyl-coenzyme A synthetase family and their association with the formation of goat milk flavour
Source: Front Genet. 2022 Sep 7;13:980463. doi: 10.3389/fgene.2022.980463 (PMC9490004; doi:10.3389/fgene.2022.980463)
Supplement: Supplementary file 3 [file Table2.XLS]

## Sheet: CH.all
Supplementary Sheet 2. The homology of ChACS and HsACS.
Query id	Subject id	% identity	alignment length	mismatches	gap openings	q. Start	q. End	s. Start	s. End	E value	score
Hs_AACS	Ch_AACS	91.071	672	60	0	1	672	1	672	0	1291
Hs_AASDH	Ch_AASDH	80.617	1135	179	3	1	1134	1	1095	0	1873
Hs_ACSBG1	Ch_ACSBG1	89.333	675	72	0	41	715	47	721	0	1266
Hs_ACSBG2	Ch_ACSBG2	71.176	621	174	2	51	666	1	621	0	960
Hs_ACSF2	Ch_ACSF2	81.094	640	96	1	1	640	1	615	0	1063
Hs_ACSF3	Ch_ACSF3	82.836	536	91	1	3	538	4	538	0	893
Hs_ACSL1	Ch_ACSL1	91.117	698	62	0	1	698	2	699	0	1347
Hs_ACSL3	Hs_ACSL3	95	720	36	0	1	720	1	720	0	1434
Hs_ACSL4	Ch_ACSL4	96.418	670	24	0	48	717	1	670	0	1357
Hs_ACSL5	Ch_ACSL5	80.673	683	132	0	57	739	1	683	0	1172
Hs_ACSL6	Ch_ACSL6	92.936	722	51	0	1	722	1	722	0	1399
Hs_ACSM1	Ch_ACSM1	75.694	576	140	0	1	576	1	576	0	918
Hs_ACSM2A	Ch_ACSM2B	80.594	572	110	1	1	571	1	572	0	965
Hs_ACSM2B	Ch_ACSM2B	80.42	572	111	1	1	571	1	572	0	970
Hs_ACSM3	Ch_ACSM3	82.939	592	64	1	8	599	2	556	0	1029
Hs_ACSM4	Ch_ACSM4	91.161	577	51	0	1	577	1	577	0	1071
Hs_ACSM5	Ch_ACSM5	90.942	552	50	0	1	552	1	552	0	106
Hs_ACSS1	Ch_ACSS1	86.278	634	87	0	56	689	42	675	0	1142
Hs_ACSS2	Ch_ACSS2	90.095	737	50	2	1	737	1	714	0	1353
Hs_SLC27A1	Ch_SLC27A1	90.578	658	50	1	1	658	1	646	0	1215
Hs_SLC27A2	Ch_SLC27A2	85.484	620	90	0	1	620	1	620	0	1108
Hs_SLC27A3	Ch_SLC27A3	88.218	662	71	2	22	683	82	736	0	1105
Hs_SLC27A4	Ch_SLC27A4	88.491	643	74	0	1	643	1	643	0	1195
Hs_SLC27A5	Ch_SLC27A5	75.362	690	170	0	1	690	1	690	0	983
Hs_SLC27A6	Ch_SLC27A6	77.023	618	142	0	2	619	17	634	0	1006
