# Supplementary material for: Genome-wide analysis of the acyl-coenzyme A synthetase family and their association with the formation of goat milk flavour
Source: Front Genet. 2022 Sep 7;13:980463. doi: 10.3389/fgene.2022.980463 (PMC9490004; doi:10.3389/fgene.2022.980463)
Supplement: Supplementary file 4 [file Table3.XLS]

## Sheet: 组织
Supplementary Sheet 3. The log2 (RPKM + 1) values of the ACS genes in 5 tissues of dairy goats.
ID	Heart	Kidney	Liver	MammaryGlangd	Muscle
AACS	0.693372	2.42243	0.347657	3.12257	1.16828
AASDH	1.57319	2.27598	1.99779	0.863938	1.29049
ACSBG1	0.0156075	0.166462	3.83907	0.139117	0.00877801
ACSBG2	0	0	0	0	0
ACSF2	4.33853	5.3575	1.46398	3.76458	3.66543
ACSF3	1.52251	4.34761	1.35506	1.61438	1.50506
ACSL1	6.07182	6.92653	5.35097	3.98529	5.52589
ACSL3	2.59463	3.74513	4.25024	2.67109	2.2171
ACSL4	4.0967	4.63854	2.40455	0.997076	3.83078
ACSL5	2.35198	2.55298	4.50548	0.750912	1.15687
ACSL6	0.231	0.322956	0.150925	0.0466182	0.226726
ACSM1	0.56491	7.92501	9.02529	0.0168058	0.126755
ACSM2B	0	6.36849	6.20637	0	0
ACSM3	0.195171	6.96327	3.33181	0.0959852	2.00749
ACSM4	0	0.0165733	0	0	0
ACSM5	0.0434971	6.33705	6.46924	0.126791	3.33442
ACSS1	6.81768	6.54123	0.995763	5.12062	4.84733
ACSS2	4.04678	2.91448	1.7402	6.62183	4.62318
ACSS3	0.72363	6.19982	4.68267	3.19821	2.02281
SLC27A1	2.61742	3.12578	0.479295	1.53145	2.93994
SLC27A2	0.113888	6.48691	6.39677	0.0306016	0
SLC27A3	0.558674	2.9185	0.277149	0.508198	0.903325
SLC27A4	0.913902	2.0888	0.677767	0.91244	0.662984
SLC27A5	1.1729	1.20166	4.25197	0.505981	0.884117
SLC27A6	2.29405	4.89134	3.4898	0	0.566846
